# Supplementary material for: Seeing Things: A Community Science Investigation into Motion Illusion Susceptibility in Domestic Cats (Felis silvestris catus) and Dogs (Canis lupus familiaris)
Source: Animals (Basel). 2022 Dec 16;12(24):3562. doi: 10.3390/ani12243562 (PMC9774501; doi:10.3390/ani12243562)
Supplement: Supplementary file 1 [file animals-12-03562-s001.zip]

Archive with 1 entries (1 files):
- animals-2036829-supplementary file.pdf
